# Supplementary material for: Effects of physical training combined with transcranial direct current stimulation on maximal strength and lower limb explosive strength in healthy adults
Source: Front Sports Act Living. 2024 Sep 20;6:1446588. doi: 10.3389/fspor.2024.1446588 (PMC11449775; doi:10.3389/fspor.2024.1446588)
Supplement: Supplementary file 1 [file Table1.xlsx]

## Sheet: Sheet1
作者	实验类型	干预时长	人数		年龄		性别			1RM（kg）							作者	MVC								人数		作者	纵跳能力
			实验组	对照组	实验组	对照组	实验组	对照组		实验组			对照组					实验组			对照组					实验组	对照组		实验组			对照组
										前测	后测	差值MD（SD）	前测	后测	差值MD（SD）			实验前测	后测	差值MD（SD）	对照前测	后测	差值MD（SD）	SMD					前测	后测	差值MD（SD）	前测	后测	差值MD（SD）
吴礼，2023	随机对照		6	9						138.0±9.7（23.76）	183.0±10.4（25.47）	45 （34.83）	147.2±2.7（8.1）	155.6±2.4（7.2）	8.4 （10.84）		吴礼，2023									6	9	吴礼，2023	53.3±2.1（5.14）	63.8±2.0（4.9）	10.5（7.1）	58.5±1.9（5.7）	60.7±1.8（5.4）	2.2（7.85）
吴扣扣，2023	随机对照		12	12						87.50±13.90（单腿蹲左）	110.83±8.75	23.33±7.49	82.92±12.33	103.75±8.56	20.83±5.15		吴扣扣，2023									12	12	吴扣扣，2023	71.64±6.42	77.14±7.78	5.5（10.09）	68.92±3.53	71.67±5.49	2.75（6.53）
										88.75±14.32（单腿蹲右）	112.92±10.76	24.17±6.34	82.08±12.52	103.75±8.56	21.67±4.44
										117.08±23.59（深蹲）	127.75±25.14	10.67±9.57	115.42±18.40	122.83±17.37	7.42±8.58
周雨萍，2021	自身对照		29	29													周雨萍，2021									29	29	周雨萍，2021	30.71±3.12	42.73±3.01	12.02（4.34）	30.71±3.12	42.11±3.03	11.4（4.35）
倪丽丽，2022	随机对照		11	11						111.82±15.37	134.18±14.55	22.36±7.12	115.45±14.42	128.64±17.04	13.18±6.72											11	11	倪丽丽，2022			6.44±3.67			3.19±1.95
徐思佳，2022	自身对照																徐思佳，2022											徐思佳，2022
ASHLEE M，2013	随机对照		10	10						9.52 ± 2.67（8.44）	10.07 ± 2.92（9.23）	0.55 （12.51）	9.65 ± 2.62（8.29）	9.61 ± 2.70（8.54）	-0.04 11.90		ASHLEE M，2013									10	10	ASHLEE M，2013
Juho Jung，2023	随机对照		27	28						27.47 (9.57)（屈肘）	31.24 (9.57)	3.77（13.41）	29.20 (10.16)	31.45 (9.91)	2.25（14.32）		Juho Jung，2023									27	28	Juho Jung，2023	9.04 (4.04)	11.22 (4.40)	2.18（5.97）	9.78 (4.76)	10.70 (4.63)	0.92（6.64）
										38.19 (14.24)（ 伸膝）	伸膝48.05 (15.58)	9.86( 21.11)	41.20 (15.24)	46.64 (15.49)	5.44(21.73)
Kazuhei，2017	随机对照		12	12													Kazuhei，2017	伸膝155.9 (45.3)	191.1 (83.2)	35.2（94.73）	164.1 (54.7)	194.8 (74.1)	30.7（92.1）			12	12	Kazuhei，2017
																		屈膝81.5 (30.3)	93.1 (34.6)	11.6(45.99)	78.0 (29.8)	85.6 (29.5)	7.6(41.93)
FRAZER，2018	自身对照		13	13													ASHLYN K. FRAZER，2018	无具体数据，刺激后下降	28.87（24.57）			30.72（24.13）				13	13	ASHLYN K. FRAZER，2018
EDWARD P，2016	随机对照		10	12													EDWARD P，2016			25分钟26.26± 10.10			25分钟-15.15 ± 9.22			10	12	EDWARD P，2016
																				15分钟15.64 ± 8.25			15分钟-11.51 ± 7.53
Ashlee M,2014	自身对照		10	10						8.85±0.76	10.05±0.75	1.2 （1.07）	8.95±0.63	9.99±0.79	1.04 （1.01）		Ashlee M,2014									10	10	Ashlee M,2014
Katharina，2016	自身对照																Katharina，2016											Katharina，2016
Gi-Wook，2013	随机对照																Gi-Wook，2013											Gi-Wook，2013
Rebekah L，2018	随机对照																Rebekah L，2018											Rebekah L，2018
Farinatti，2019	自身对照																Farinatti，2019											Farinatti，2019
F. Thomas，2020	随机对照																F. Thomas，2020											F. Thomas，2020
Petra S，2013	自身对照																Petra S，2013											Petra S，2013
Soichiro ，2015	随机对照																Soichiro ，2015											Soichiro ，2015
Songlin Xiao，2022	随机对照		15	15								增加率31% ± 19%			9% ± 17%		Songlin Xiao，2022									15	15	Songlin Xiao，2022
Julie A，2010	随机对照																Julie A，2010											Julie A，2010
Sriraman，2014	自身对照																Sriraman，2014											Sriraman，2014
Giboin，2018	自身对照																Giboin，2018											Giboin，2018
Yingying Ji，2023	随机对照																Yingying Ji，2023											Yingying Ji，2023
Bilal Khan，2013																	Bilal Khan，2013											Bilal Khan，2013
ASHLEE M，2015	随机对照		8	8						13.09±6.32	13.60±6.22	0.51 （8.87）	10.81±4.25	11.23±3.35	0.42 （5.41）		ASHLEE M，2015									8	8	ASHLEE M，2015
R. Montenegro，2013	自身对照																R. Montenegro，2013											R. Montenegro，2013
Erika K，2020	随机对照																Erika K，2020											Erika K，2020
Fabian Thomas，2021	随机对照																Fabian Thomas，2021											Fabian Thomas，2021
Gosuke Sato，2021	自身对照																Gosuke Sato，2021											Gosuke Sato，2021
Thirugnanasambandam，2011	自身对照																Thirugnanasambandam，2011											Thirugnanasambandam，2011
Shih-Chiao，2020	随机对照									下午的任务，核对数据，作图							Shih-Chiao，2020											Shih-Chiao，2020
Janine Reis，2009	随机对照																Janine Reis，2009											Janine Reis，2009
Adriana Baltar，2018	自身对照																Adriana Baltar，2018											Adriana Baltar，2018
Marta Bortoletto，2015	随机对照																Marta Bortoletto，2015											Marta Bortoletto，2015
蓝色：标准误																	蓝色：标准误											蓝色：标准误
绿色：标准差																	绿色：标准差											绿色：标准差
灰色：未描述																	灰色：未描述											灰色：未描述
																		263.35

## Sheet: Sheet2
	1RM（kg）											MVC
	实验组					对照组						实验组					对照组
	前测	后测	差值MD（SD）	SMD	样本量	前测	后测	差值MD（SD）	SMD	样本量		前测	后测	差值MD（SD）	SMD	样本量	前测	后测	差值MD（SD）	SMD	样本量
吴礼，2023	138.0±9.7（23.76）	183.0±10.4（25.47）	45 （34.83）		6	147.2±2.7（8.1）	155.6±2.4（7.2）	8.4 （10.84）		9
吴扣扣，2023	117.08±23.59（深蹲）	127.75±25.14	10.67 （34.47）		12	115.42±18.40	122.83±17.37	7.41 （25.05）		12
周雨萍，2021
徐思佳，2022
ASHLEE M，2013	9.52 ± 2.67（8.44）	10.07 ± 2.92（9.23）	0.55 （12.51）		10	9.65 ± 2.62（8.29）	9.61 ± 2.70（8.54）	-0.04 11.90		10
Juho Jung，2023
Kazuhei，2017
FRAZER，2018
EDWARD P，2016
Ashlee M,2014	8.85±0.76	10.05±0.75	1.2 （1.07）		10	8.95±0.63	9.99±0.79	1.04 （1.01）		10
Katharina，2016
Gi-Wook，2013
Rebekah L，2018
Farinatti，2019
F. Thomas，2020
Petra S，2013
Soichiro ，2015
Songlin Xiao，2022
Julie A，2010
Sriraman，2014
Giboin，2018
Yingying Ji，2023
Bilal Khan，2013
ASHLEE M，2015	13.09±6.32	13.60±6.22	0.51 （8.87）		8	10.81±4.25	11.23±3.35	0.42 （5.41）		8
R. Montenegro，2013
Erika K，2020
Fabian Thomas，2021
Gosuke Sato，2021
Thirugnanasambandam，2011
Shih-Chiao，2020
Janine Reis，2009
Adriana Baltar，2018
Marta Bortoletto，2015
吴礼 2023	1RM			1RM
	实验组	对照组		实验组	对照组
前测	138.0±9.7	147.2±2.7
后测	183.0±10.4	155.6±2.4

## Sheet: Sheet3
	Wu Li，2023				Wu Koukou，2023				Ni Lili，2022				Hendy，2013				Hendy，2014				Juho Jung，2023				Maeda，2017				Kim，2013				Summers，2018				Xiao Songlin，2022				ASHLEE M，2015
	Squat1RM（kg）				Squat1RM（kg）				CMJ (cm）				wrist extensors1RM（kg）				extensor carpi radialis brevis 1RM（kg）				MIMS- Elbow Flexors（kg）				KNEE EXTENSOR TORQUE (N/m)				amplitude of MEP（μV）				amplitude of MEP（μV）				toe flexor strength				Left BB 1RM (kg)
		Experimental（6）	control（9）			Experimental（12）	control（12）			Experimental（11）	control（11）			Experimental	control			Experimental	control			Experimental（27）	control（28）			Experimental（12）	control（12）			Experimental（11）	control（11）			Experimental（5）	control（6）			Experimental（15）	control（15）			Experimental（8）	control（8）
	pre	138.0±9.7	147.2±2.7		pre	117.08±23.59	115.42±18.40		pre	293.02±9.39	293.49±6.56		pre	8.85±0.76	8.95±0.63		pre	9.52 ± 2.67	9.65 ± 2.62		pre	27.47 (9.57)	29.20 (10.16)		pre	155.9 (45.3)	164.1 (54.7)		pre	586.4 ± 158.8	764.0 ± 311.6		pre	1009.80 (432.9)	861.70 (361.8)		rate of change	31% ± 19%	9% ± 17%		pre	12.59±5.61	10.38±4.01
	post	183.0±10.4	155.6±2.4		post	127.75±25.14	122.83±17.37		post	299.47±11.04	296.67±7.84		post	10.05±0.75	9.99±0.79		post	10.07 ± 2.92	9.61 ± 2.70		post	31.24 (9.57)	31.45 (9.91)		post	191.1 (83.2)	194.8 (74.1)		post	1828.4 ± 651.2	1430.4 ± 592.6		post	708.60 (392.7)	1702.30 (1090)						post	14.16±5.90	11.35±4.15
										6.44±3.67	3.19±1.95		MEP amplitude at 15%above AMT(% Mmax)																	1242（670.28）	666.4（669.53）			-301.2	840.6						after 48 h	14.23±5.99	11.16±4.34
	CMJ（cm）				CMJ（cm）				double-legged jumping touch (cm）					Experimental	control		MEP amplitude (130 % AMT) of the left ECR				MIMS- Knee extensor（kg）				KNEE FLEXOR TORQUE (N/m)												passive kinesthesia threshold of ankle eversion				Right BB 1RM (kg)
		Experimental	control			Experimental	control			Experimental	control		pre	28.45%±3.5%				Experimental	control			Experimental	control			Experimental	control											Experimental	control			Experimental	control
	pre	53.3±2.1	58.5±1.9		pre	71.64±6.42	68.92±3.53		pre	297.39±10.06	297.36±12.25		post	34.87%±4.7%			pre	14.06 ± 5.70	16.86 ± 9.14		pre	38.19 (14.24)	41.20 (15.24)		pre	81.5 (30.3)	78.0 (29.8)										rate of change	25% ± 21%	6% ± 32%		pre	13.09±6.32	10.81±4.25
	post	63.8±2.0	60.7±1.8		post	77.14±7.78	71.67±5.49		post	304.55±12.00	302.01±11.33						post	16.50 ± 5.36	17.20 ± 7.52		post	48.05 (15.58)	46.64 (15.49)		post	93.1 (34.6)	85.6 (29.5)														post	13.60±6.22	11.23±3.35
										7.16±4.93	4.65±6.28		MEP amplitude at 20%above AMT(% Mmax)					2.44（7.82）	0.34（11.84）																						after 48 h	14.79±6.23	11.91±3.97
									Squat1RM(kg）					Experimental	control						sargent jump（cm）																				MEP amplitude at 130% AMT (%Mmax)
										Experimental	control		pre	33.87%±4.9%								Experimental	control																			Experimental	control
									pre	111.82±15.37	115.45±14.42		post	40.33%±5.7%							pre	9.04 (4.04)	9.78 (4.76)																		pre	8.90±4.60	10.32±6.32
									post	134.18±14.55	128.64±17.04										post	11.22 (4.40)	10.70 (4.63)																		post	11.93±4.99	13.50±8.60
										22.36±7.12	13.18±6.72		MEP amplitude at 25%above AMT(% Mmax)																												after 48 h	10.89±5.17	11.00±6.63
														Experimental	control																										MEP amplitude at 150% AMT (%Mmax)
													pre	36.66% ±4.9%																												Experimental	control
													post	42.62%±5.4%																											pre	13.48±7.45	18.48±8.62
																																									post	17.11±8.20	23.50±11.08
																																									after 48 h	16.78±7.65	0.91±10.68
																																									SICI (%Mmax）
																																										Experimental	control
																																									pre	6.08±1.50	6.09±2.45
																																									post	3.96±1.82	4.47±1.22
																																									after 48 h	4.22±1.46	5.53±2.64
																																									MEP amplitude cross-activation (%Mmax)
																																										Experimental	control
																																									pre	12.89±6.31	13.41±8.01
																																									post	17.75±9.16	18.48±13.31
																																									after 48 h	16.00±8.85	16.25±8.69
																																									AMT (%MSO)
																																										Experimental	control
																																									pre	37±4	32±5
																																									post	37±4	32±5
																																									after 48 h	37±4	32±5
																																									Mmax (mV)
																																										Experimental	control
																																									pre	24.44±5.16	27.16±5.33
																																									post	24.58±4.40	25.88±4.78
																																									after 48 h	23.83±5.57	26.01±6.15
																																									Prestimulus EMG (%EMGmax)
																																										Experimental	control
																																									pre	4.35±1.53	3.15±0.97
																																									post	3.68±0.74	4.02±1.14
																																									after 48 h	3.83±1.74	3.35±0.58
